# Supplementary material for: Emergence and genomic characterization of Proteus mirabilis harboring blaNDM-1 in Korean companion dogs
Source: Vet Res. 2024 Apr 9;55:50. doi: 10.1186/s13567-024-01306-w (PMC11005143; doi:10.1186/s13567-024-01306-w)
Supplement: Supplementary file 2 — Additional file2. Epidemiological profiles of analyzed whole genome datasets in this study. [file 13567_2024_1306_MOESM2_ESM.xlsx]

## Sheet: Supplementary
	Additional file 2. Epidemiological profiles of analyzed whole genome datasets in this study.
	No.	Strain	GBK	Host	Disease	Country	Year
	1	PM1162	CP089317.1			China	2021
	2	ChSC1905	CP047929.1	Pig		China	2019
	3	DP2019	CP110673.1	Human	Unirary tract infection	China	2019
	4	DYF12	CP046049.1	Pig		China	2019
	5	HN2p	CP046048.1	Pig		China	2019
	6	HNS2p	CP048692.1	Pig		China	2019
	7	MPE4069	CP053718.1	Caracal caracal		China	2019
	8	N639-2X	CP073246.1	Paguma larvata		China	2019
	9	SCBX1.1	CP047112.1	Pig		China	2019
	10	STP3	CP051260.1	Pig		China	2019
	11	swupm1	CP071773.1	(Fruits)		China	2019
	12	swupm2	CP071777.1	(Fruits)		China	2019
	13	swupm3	CP071780.1	(Fruits)		China	2019
	14	W47	CP104986.1	Chicken		China	2019
	15	Yak 2019	CP063440.1	Yak		China	2019
	16	C55	CP044436.1	Chicken		China	2018
	17	C74	CP044437.1	Chicken		China	2018
	18	MPE0346	CP053719.1	Malayan pangolin		China	2018
	19	MPE0734	CP053615.1	Malayan pangolin		China	2018
	20	MPE0767	CP053616.1	Malayan pangolin		China	2018
	21	MPE5203	CP053685.1	Human		China	2018
	22	S62-3-2-2	CP073247.1	Ailuropoda melanoleuca		China	2018
	23	S74-1(++)-2	CP053614.1	Panthera tigris Amoyensis facel		China	2018
	24	S74-3-2	CP073245.1	Panthera tigris Amoyensis facel		China	2018
	25	SNYG35	CP047589.1	Chicken		China	2018
	26	BC11-24	CP026571.1	Pig		China	2016
	27	L90-1	CP045257.1	Human	Aspiration pneumonia, respiratory failure, cerebral infarction	China	2016
	28	XH1653	CP065039.2	Human	Unirary tract infection	China	2015
	29	LB UEL H-11	CP086377.1	Human		Brazil	2015
	30	PmBR607	CP049753.1	Human		Brazil	2015
	31	N18-00201	CP048404.1	Human		Canada	2018
	32	CZP26	CP110373.1			China	2022
	33	CZP44	CP110372.1			China	2022
	34	CZP17	CP110371.1			China	2022
	35	NYP6	CP110375.1			China	2022
	36	NYP73	CP110377.1			China	2022
	37	NYP69	CP110376.1			China	2022
	38	FZP2826	CP098446.1	Human		China	2021
	39	FZP2936	CP098447.1	Human		China	2021
	40	FZP3105	CP098444.1	Human		China	2021
	41	FZP3115	CP098450.1	Human		China	2021
	42	PM8762	CP092652.1	Human		China	2021
	43	T1010	CP095765.1	Human		China	2020
	44	XH1569	CP049942.1	Human		China	2020
	45	MPE5139	CP053684.1	Human		China	2019
	46	N292	CP073248.1	Saimiri sciureus		China	2019
	47	XH1568	CP049941.1	Human	gallbladder cancer	China	2019
	48	1035	CP072779.1	Bighead Carp		China	2018
	49	CRPM10	CP043332.1	Human	Unirary tract infection	China	2018
	50	M3-1-17	CP053681.1	Cacatua galerita		China	2018
	51	MPE0027	CP053683.1	Panthera tigris Amoyensis facel		China	2018
	52	MPE0156	CP053682.1	Ailuropoda melanoleuca		China	2018
	53	ZA25	CP047352.1	Pig		China	2018
	54	1701092	CP042857.1			China	2017
	55	CC15031	CP048787.1	Dog		China	2017
	56	JPM24	CP053894.1	Chicken		China	2017
	57	PmBC1123	CP034091.1	Pig		China	2017
	58	PmBJ020-1	CP065146.1	Human		China	2017
	59	PmBJ023-2	CP065145.1	Human		China	2017
	60	PmBJ024-1	CP065144.1	Human		China	2017
	61	PmBJ012-2	CP065148.1	Human		China	2017
	62	PmBJ015-2	CP065147.1	Human		China	2017
	63	PmSC1111	CP034090.1	Pig		China	2017
	64	S012	CP062146.1	Chicken		China	2017
	65	YPM35	CP053898.1	Duck		China	2017
	66	GN2	CP026581.1	Human	Myocardial infarction	China	2014
	67	T18	CP017085.1	Human	ventilator-associated pneumonia	China	2014
	68	XH983	CP031846.1	Human	Septicemia	China	2014
	69	T21	CP017082.1	Human	ventilator-associated pneumonia	China	2013
	70	6Pmi283	CP077963.1	Human	Unirary tract infection	Colombia	2018
	71	PM52260	CP070569.1	Human	Pneumonia	Czech Republic	2019
	72	PM52808	CP070572.1	Human	Acute respiratory failure	Czech Republic	2019
	73	VAC	CP042907.1	Human		France	2016
	74	FDAARGOS_1079	CP068152.1			Germany
	75	STIN_74	CP055009.1			Hong Kong	2018
	76	SWHIN_109	CP055095.1			Hong Kong	2018
	77	CRE14IB	CP045538.2	Human	Unirary tract infection	Italy	2019
	78	AOUC-001	CP015347.1	Human	bloodstream infection	Italy	2017
	79	NG-ABK-32	CP104698.1	(Soil)		Nigeria	2021
	80	K817	CP044028.1	Human		Poland	2002
	81	S1959	CP043870.1	Human		Poland	1987
	82	CriePir89	CP059056.1	Human	Atherosclerosis	Russia	2017
	83	ENT1157	CP044136.1	Human		Singapore	2014
	84	ENT1224	CP044134.1	Human	Unirary tract infection	Singapore	2014
	85	ENT1301	CP044135.1	Human	Unirary tract infection	Singapore	2014
	86	LHPm1		Dog		South Korea	2021
	87	HURS-181823	CP096775.1	Human	Unirary tract infection	Spain	2018
	88	HURS-186083	CP096776.1	Human		Spain	2018
	89	CCUG 70746	CP023273.1	Human		Sweden	2013
	90	CYPM1	CP012674.1	Human		Taiwan	2012
	91	CYPV1	CP012675.1	Human		Taiwan	2012
	92	NCTC4199	LR134205.1	Rhesus macaques		United Kingdom	1933
	93	FDAARGOS_67	CP026051.1	Human		USA	2013
	94	FDAARGOS_80	CP026059.1	Human		USA	2013
	95	FDAARGOS_81	CP026062.1	Human		USA	2013
	96	FDAARGOS_60	CP026044.1	Human		USA	2013
	97	BB2000	CP004022.1			USA
	98	NUITM-VP1	AP026827.1			Vietnam	2021
	99	HI4320	AM942759.1	Human
