# Supplementary material for: Emergence and genomic characterization of Proteus mirabilis harboring blaNDM-1 in Korean companion dogs
Source: Vet Res. 2024 Apr 9;55:50. doi: 10.1186/s13567-024-01306-w (PMC11005143; doi:10.1186/s13567-024-01306-w)
Supplement: Supplementary file 3 — Additional file3. The dissemination metadata of antimicrobial resistance genes carriage in the whole genome datasets, searched by in silico screening by ResFinder 4.1 database. [file 13567_2024_1306_MOESM3_ESM.xlsx]

## Sheet: Supplementary
	Additional file 3: The dissemination metadata of antimicrobial resistance genes carriage in the whole genome datasets, searched by in silico screening by ResFinder 4.1 database.
	No.	Strain	aac(3)-IIa	aac(3)-IId	aac(3)-IV	aac(6')-Ian	aac(6')-Ib-cr	aac(6')-Ib3	aadA1	aadA2	aadA2b	aadA5	aadA16	ant(2'')-Ia	aph(3')-Ia	aph(3'')-Ib	aph(3')-VI	aph(3')-VIa	aph(3')-VIb	aph(4)-Ia	aph(6)-Id	armA	rmtB	cmlA1	cat	catA1	catB3	cfr	floR	dfrA1	dfrA10	dfrA12	dfrA14	dfrA16	dfrA17	dfrA27	dfrA32	sul1	sul2	sul3	ARR-2	ARR-3	blaCARB-2	blaCMY-2	blaCMY-16	blaCTX-M-2	blaCTX-M-3	blaCTX-M-14	blaCTX-M-15
	1	PM1162							100						100							100								100								100										100
	2	ChSC1905			99.87		100		100		99.87				100	100				100	100						100			100							100	99.88	100			100
	3	DP2019
	4	DYF12			99.87		100		99.74		99.87				100	100				100	100						100						100				100	100	99.87		100	100
	5	HN2p			99.87				99.74	100					100	100				99.9	100		100			99.84				99.78		100						99.52	100					99.91
	6	HNS2p			99.87				99.74	100					100	100				99.9	100		100			99.84				99.78		100						100	100					99.91
	7	MPE4069					100		100		99.87				100									99.92			100			100								100	100	100		100
	8	N639-2X
	9	SCBX1.1			99.87		100		99.74	100	99.87				100					99.9										100		100						100	100			100
	10	STP3			99.87		100		100		99.87				100	100				100	100						100			100							100	99.88	100			100					100
	11	swupm1
	12	swupm2
	13	swupm3
	14	W47					100				99.87				100	100					100						100						100				100	99.88	100			100
	15	Yak 2019			99.87		100				99.87					100				100							100										100	99.88	100
	16	C55					100		100		99.87				100	100					100			99.76		99.84	100			100				100				100	100			100	100	100			100
	17	C74							100		99.87				100	100					100			99.76		99.84				100				100				100	100				100	100
	18	MPE0346		99.88					100			100			100	100					100					99.84				100					100			100	100
	19	MPE0734			99.87		100		100		99.87									100				99.92			100			100								100	100	100		100
	20	MPE0767			99.87		100		100		99.87									100				99.92			100			100								100	100	100		100
	21	MPE5203					100				99.74				100	100					100						100										100	99.88	100			100
	22	S62-3-2-2			99.87		100		100		99.87				100					100				99.92			100					100						100	100	99.87		100						100
	23	S74-1(++)-2			99.74		100		99.74						100					99.9										100								100				100
	24	S74-3-2			99.87		100		99.74						100					99.9										100								100				100
	25	SNYG35			99.87		100		99.74		99.87				100	100				100	100						100						100				100	100	100		100	100
	26	BC11-24			99.8713				100	99.4949	99.8718				100					100				99.7619047619										100				100	100				100
	27	L90-1		99.88					100			100			100	99.87					100					99.84				100					100			100	100
	28	XH1653			99.87		100				99.87					99.87		98.46		100	100						100										100	100	100			100
	29	LB UEL H-11		99.88						100						100		98.46			100											100							100									100
	30	PmBR607							100	100				100																100								100								100
	31	N18-00201							100
	32	CZP26							99.74						100	99.87		98.46			100									100									100
	33	CZP44			99.87		100		99.74	100										99.9										100		100						100	100			100
	34	CZP17			99.87		100	100	100		99.87				100	99.87		98.46		100	100			99.92			100					100						100	100	100		100						100
	35	NYP6			99.87		100				99.87				100					99.9							100				100						100	100	100			100					100
	36	NYP73			99.87						99.87									99.9											100						100	100	100
	37	NYP69			99.87						99.87									99.9											100						100	99.88	100
	38	FZP2826			99.87		100		100						100	100				100	100						100			100									100			100
	39	FZP2936		99.88					100			100				99.87					100					99.84				100					100			100	100
	40	FZP3105		99.88	99.87		100	100	99.74		99.87				100					100		100					100			100			100				100	100	100		100	100
	41	FZP3115		99.88					10			100				99.87					100					99.84				100					100			100	100
	42	PM8762			99.87		100		100		99.87		99.64		100	100				100	100						100			100						100	100	100	100			100
	43	T1010					100		100						100	99.87		98.46			100						100			100								100	100			100
	44	XH1569
	45	MPE5139			99.87		100		100		99.87					100				100	100			99.92			100			100								100	100	100		100
	46	N292							100																					100
	47	XH1568		99.8839												99.8756					100					99.8485													100
	48	1035		99.8839	99.8713		100		100	100	99.8717948718				100	100			100	100	100			99.9206			100					100						100	100	100		100
	49	CRPM10					100				99.87				100												100											100				100					100
	50	M3-1-17			99.87		100		99.74						100					99.9										100								100				100
	51	MPE0027			99.74		100		99.74						100	100				100	100						100			100								99.88	100			100
	52	MPE0156			99.87		100		99.74						100					99.9										100								100				100
	53	ZA25		99.76	99.87		100		99.74	100					100	99.87				99.9	100									100		100						100	100			100
	54	1701092		99.8839	99.8713		100			100	99.8718									99.9025			100				100			100		100					100	100	100			100
	55	CC15031			99.87		100		100		99.87				100					100							100			100							100	99.88	100			100
	56	JPM24			99.87				99.74	100					100					100										100		100						99.88	100				100
	57	PmBC1123			100		100				99.48				100					99.9	100						100					100					100	99.88	100			100
	58	PmBJ020-1								100																						100						100				100		100
	59	PmBJ023-2								100																						100						100				100		100
	60	PmBJ024-1								100																						100						100				100		100
	61	PmBJ012-2								100																						100						100				100		100
	62	PmBJ015-2								100																						100						100				100		100
	63	PmSC1111					100		100		99.87				100	100				100	100			99.92			100	99.9		100		100					100	100	100	100		100
	64	S012			99.87		100				99.87					99.87		98.46		100	100						100										100	99.88	100			100
	65	YPM35			99.74		100		100		99.87				100	100				100	100			99.92		99.84	100	99.8		100								100	100	100		100
	66	GN2					100			100																	100					100						100				100						100
	67	T18		99.88					100			100			100	99.87					100		100			99.84				100					100			100	100
	68	XH983		99.88					100			100			100	99.87					100					99.84				100					100			100	100
	69	T21		99.88					100	100		100			100	100					100		100			99.69				100		100			100			100	100									100
	70	6Pmi283				100	100									99.87	100				99.88						100											100				100
	71	PM52260		99.83			100		100			100			100	100					100					99.84	100			100					100			100	100			100						100
	72	PM52808		99.88			100		100			100			100	100					100					99.84	100			100					100			100	100			100						100
	73	VAC	100		100				100						100	99.87				100	100									100									100
	74	FDAARGOS_1079		99.88					100				99.64		100	100					100					99.84				100						100		100	100			100
	75	STIN_74		99.88					100				99.64		100	100					100					99.84				100						100		100	100			100
	76	SWHIN_109		99.88								100			100	100					100				98.62	99.84									100			100	100
	77	CRE14IB							100								100													100			100					100			100
	78	AOUC001					99.6146435453	100	100						100							100				99.8484848485				100								100							100
	79	NG-ABK-32
	80	K817	100								99.87																											100
	81	S1959
	82	CriePir89	100	99.88			100		100	100		100			100						100	100	100			99.84				100		100			100			99.88	100										100
	83	ENT1157
	84	ENT1224
	85	ENT1301
	86	LHPm1		99.8839	99.8712998713		100		99.7474747475				99.6453900709		100	100		98.4615384615		99.9025341131	100									100						100		100	100			100
	87	HURS-181823																							98.62																								100
	88	HURS-186083																							98.62																								100
	89	CCUG 70746							99.62	100						100	100				100	100		99.68								100	100					100	100		100				99.91
	90	CYPM1																								99.84
	91	CYPV1																								99.84
	92	NCTC4199
	93	FDAARGOS_67																							98.62
	94	FDAARGOS_80
	95	FDAARGOS_81
	96	FDAARGOS_60
	97	BB2000
	98	NUITM-VP1							100																				98.83	100								100		100			100
	99	HI4320
[truncated: 33 more columns]
