# Supplementary material for: Emergence and genomic characterization of Proteus mirabilis harboring blaNDM-1 in Korean companion dogs
Source: Vet Res. 2024 Apr 9;55:50. doi: 10.1186/s13567-024-01306-w (PMC11005143; doi:10.1186/s13567-024-01306-w)
Supplement: Supplementary file 4 — Additional file4. Plasmid types metadata identified by PlasmidFinder 2.1 and presented as gene identity (%). [file 13567_2024_1306_MOESM4_ESM.xlsx]

## Sheet: Supplementary
		Additional file 4. Plasmid types metadata identified by PlasmidFinder 2.1 and presented as gene identity (%).
		Strain	Col3M	IncC	IncQ1
	1	PM1162
	2	ChSC1905
	3	DP2019
	4	DYF12
	5	HN2p
	6	HNS2p
	7	MPE4069
	8	N639-2X
	9	SCBX1.1
	10	STP3
	11	swupm1	98.09
	12	swupm2	98.09
	13	swupm3	98.09
	14	W47
	15	Yak 2019
	16	C55
	17	C74
	18	MPE0346
	19	MPE0734
	20	MPE0767
	21	MPE5203
	22	S62-3-2-2
	23	S74-1(++)-2
	24	S74-3-2
	25	SNYG35
	26	BC11-24
	27	L90-1
	28	XH1653
	29	LB UEL H-11		100	100
	30	PmBR607	98.09
	31	N18-00201
	32	CZP26	98.09
	33	CZP44
	34	CZP17
	35	NYP6
	36	NYP73
	37	NYP69
	38	FZP2826
	39	FZP2936
	40	FZP3105
	41	FZP3115
	42	PM8762
	43	T1010
	44	XH1569
	45	MPE5139
	46	N292
	47	XH1568
	48	1035
	49	CRPM10
	50	M3-1-17
	51	MPE0027
	52	MPE0156
	53	ZA25
	54	1701092
	55	CC15031
	56	JPM24
	57	PmBC1123
	58	PmBJ020-1
	59	PmBJ023-2
	60	PmBJ024-1
	61	PmBJ012-2
	62	PmBJ015-2
	63	PmSC1111
	64	S012
	65	YPM35
	66	GN2
	67	T18
	68	XH983
	69	T21
	70	6Pmi283
	71	PM52260
	72	PM52808
	73	VAC
	74	FDAARGOS_1079
	75	STIN_74
	76	SWHIN_109
	77	CRE14IB
	78	AOUC-001
	79	NG-ABK-32
	80	K817
	81	S1959
	82	CriePir89
	83	ENT1157
	84	ENT1224
	85	ENT1301
	86	LHPm1
	87	HURS-181823
	88	HURS-186083
	89	CCUG 70746
	90	CYPM1
	91	CYPV1
	92	NCTC4199
	93	FDAARGOS_67
	94	FDAARGOS_80
	95	FDAARGOS_81
	96	FDAARGOS_60
	97	BB2000
	98	NUITM-VP1
	99	HI4320
			Sequence identity (%)
