# Supplementary material for: Emergence and genomic characterization of Proteus mirabilis harboring blaNDM-1 in Korean companion dogs
Source: Vet Res. 2024 Apr 9;55:50. doi: 10.1186/s13567-024-01306-w (PMC11005143; doi:10.1186/s13567-024-01306-w)
Supplement: Supplementary file 5 — Additional file5. The pairwise SNP difference matrix of whole chromosome datasets extracted from the reference genome. [file 13567_2024_1306_MOESM5_ESM.xlsx]

## Sheet: Supplementary
	Additional file 5 The pairwise SNP difference matrix of whole chromosome datasets extracted from the reference genome.
		1035_CP072779	1701092_CP042857	6Pmi283_CP077963	AOUC001_CP015347	BB2000_CP004022	BC11-24_CP026571	C55_CP044436	C74_CP044437	CC15031_CP048787	CCUG70746_CP023273	ChSC1905_CP047929	CRE14IB_CP045538.2/1-105256	CriePir89_CP059056	CRPM10_CP043332	CYPM1_CP012674	CYPV1_CP012675	CZP17_CP110371	CZP26_CP110373	CZP44_CP110372	DP2019_CP110673	DYF12_CP046049	ENT1157_CP044136	ENT1224_CP044134	ENT1301_CP044135	FDAARGOS1079_CP068152	FDAARGOS60_CP026044	FDAARGOS67_CP026051	FDAARGOS80_CP026059	FDAARGOS81_CP026062	FZP2826_CP098446	FZP2936_CP098447	FZP3105_CP098444	FZP3115_CP098450	GN2_CP026581	HN2p_CP046048	HNS2p_CP048692	HURS181823_CP096775	HURS186083_CP096776	JPM24_CP053894	K817_CP044028	L90-1_CP045257	LBUELH11_CP086377	LHPm1/1-105256	M3-1-17_CP053681	MPE0027_CP053683	MPE0156_CP053682	MPE0346_CP053719	MPE0734_CP053615
	1035_CP072779	0	13321	12328	13807	16971	17656	12784	12784	13664	18625	13678	16861	13972	16826	13765	13769	2970	16983	11597	12217	5166	13568	13577	13399	13699	13710	12323	13819	12324	13671	13765	14053	13765	3130	11933	11933	12259	12255	2965	2913	13759	12379	14672	43537	14077	43538	13942	15885
	1701092_CP042857	13321	0	13246	13039	17216	17770	14359	14359	12159	18074	12214	17280	13226	17180	12994	12996	14877	17294	13259	13309	13366	13078	13089	12684	12852	12817	13546	12937	12777	12199	13055	13383	13055	14032	13556	13556	13525	13521	14868	14812	13049	13601	13757	43144	13329	43145	13188	15993
	6Pmi283_CP077963	12328	13246	0	13567	16810	17380	13838	13838	13068	18824	13078	16862	13728	16783	13522	13530	14069	16780	12577	12537	12856	13220	13233	13228	13384	13382	12966	13565	12241	13057	13540	13775	13540	13071	12995	12995	12657	12653	14058	14008	13534	13041	14426	43491	13881	43492	13715	15660
	AOUC001_CP015347	13807	13039	13567	0	17334	17749	13242	13242	10927	18529	10729	17269	1308	17318	149	141	15199	17284	13709	13648	13853	2805	2810	12869	12165	12258	13885	12200	13298	10701	1158	1738	1158	14353	11901	11901	13904	13900	15194	15146	1154	13916	13053	42425	1992	42426	1190	15871
	BB2000_CP004022	16971	17216	16810	17334	0	12818	17834	17834	17091	20019	17100	8711	17343	9468	17297	17289	18183	8513	16986	16789	17014	17291	17302	17189	17294	17340	16906	17431	17055	17064	17338	17063	17338	15769	17094	17094	16970	16966	18176	18126	17332	16954	17675	44789	17363	44790	17405	13411
	BC11-24_CP026571	17656	17770	17380	17749	12818	0	16174	16174	17580	20470	17560	12949	17677	11947	17707	17705	16744	12595	17640	17357	17539	17642	17651	17743	17782	17904	17505	17968	17600	17539	17758	17756	17758	16734	17610	17610	17600	17596	16737	16685	17752	17556	18336	43791	17906	43792	17684	12451
	C55_CP044436	12784	14359	13838	13242	17834	16174	0	0	14324	19553	14310	17671	13459	17798	13198	13204	12574	17760	7400	12630	12773	12818	12829	14100	14239	14336	12920	14586	13743	14283	13540	13999	13540	13316	1490	1490	12839	12835	12569	12519	13534	12989	15473	42856	13891	42857	13462	16643
	C74_CP044437	12784	14359	13838	13242	17834	16174	0	0	14324	19553	14310	17671	13459	17798	13198	13204	12574	17760	7400	12630	12773	12818	12829	14100	14239	14336	12920	14586	13743	14283	13540	13999	13540	13316	1490	1490	12839	12835	12569	12519	13534	12989	15473	42856	13891	42857	13462	16643
	CC15031_CP048787	13664	12159	13068	10927	17091	17580	14324	14324	0	18384	652	17100	11212	17071	10884	10886	15175	17083	13397	13456	13177	11301	11310	12689	11477	12018	13752	12026	13204	636	10992	11325	10992	14174	13489	13489	13718	13714	15168	15114	10988	13769	12495	42438	11259	42439	11132	15463
	CCUG70746_CP023273	18625	18074	18824	18529	20019	20470	19553	19553	18384	0	18355	20032	18648	19956	18480	18484	19928	19991	18755	18719	18720	18583	18590	18622	18520	18230	18819	18377	18494	18343	18568	18670	18568	18868	18793	18793	18794	18790	19925	19867	18560	18841	17308	45352	18504	45353	18649	19302
	ChSC1905_CP047929	13678	12214	13078	10729	17100	17560	14310	14310	652	18355	0	17122	11180	17103	10686	10688	15136	17106	13473	13511	13690	11109	11118	12694	11481	11993	13755	12056	13218	226	11029	11299	11029	14237	13331	13331	13721	13717	15129	15075	11025	13774	12504	42399	11224	42400	11068	15500
	CRE14IB_CP045538.2/1-105256	16861	17280	16862	17269	8711	12949	17671	17671	17100	20032	17122	0	17261	9472	17220	17220	18083	7465	16855	16763	16890	17221	17232	17245	17289	17416	16746	17413	17045	17092	17255	16968	17255	15745	16952	16952	16836	16832	18075	18022	17249	16778	17699	44759	17285	44760	17338	13475
	CriePir89_CP059056	13972	13226	13728	1308	17343	17677	13459	13459	11212	18648	11180	17261	0	17264	1281	1275	15136	17296	13911	13807	14009	3921	3926	13098	12375	12493	13830	12489	13469	11161	864	834	864	14274	12869	12869	13841	13837	15131	15081	860	13861	13274	42331	1838	42332	198	16084
	CRPM10_CP043332	16826	17180	16783	17318	9468	11947	17798	17798	17071	19956	17103	9472	17264	0	17273	17271	18023	9272	16894	16769	16871	17279	17288	17243	17302	17414	16800	17433	17032	17071	17295	16961	17295	15486	17073	17073	16894	16890	18018	17962	17289	16841	17809	44788	17327	44789	17336	13365
	CYPM1_CP012674	13765	12994	13522	149	17297	17707	13198	13198	10884	18480	10686	17220	1281	17273	0	26	15163	17239	13668	13607	13811	2771	2776	12825	12125	12219	13835	12161	13255	10658	1131	1711	1131	14311	11855	11855	13855	13851	15158	15108	1127	13870	13012	42376	1963	42377	1163	15827
	CYPV1_CP012675	13769	12996	13530	141	17289	17705	13204	13204	10886	18484	10688	17220	1275	17271	26	0	15165	17237	13666	13601	13809	2767	2772	12825	12127	12215	13837	12161	13257	10660	1121	1703	1121	14311	11861	11861	13857	13853	15160	15110	1117	13872	13008	42376	1959	42377	1157	15827
	CZP17_CP110371	2970	14877	14069	15199	18183	16744	12574	12574	15175	19928	15136	18083	15136	18023	15163	15165	0	18155	13404	13771	7097	14964	14973	14894	15062	15126	13844	15290	13919	15110	15235	15332	15235	4348	13324	13324	13782	13778	101	89	15229	13894	16144	42469	15432	42470	15135	17063
	CZP26_CP110373	16983	17294	16780	17284	8513	12595	17760	17760	17083	19991	17106	7465	17296	9272	17239	17237	18155	0	16993	16690	16992	17233	17242	17248	17200	17493	16880	17447	17119	17085	17321	16965	17321	15734	16997	16997	16986	16982	18148	18096	17315	16942	17822	44825	17346	44826	17358	13314
	CZP44_CP110372	11597	13259	12577	13709	16986	17640	7400	7400	13397	18755	13473	16855	13911	16894	13668	13666	13404	16993	0	11725	11592	13528	13537	13116	13367	13536	12110	13767	12412	13466	13690	13978	13690	12531	6553	6553	12026	12022	13401	13347	13684	12160	14633	43561	14016	43562	13891	15943
	DP2019_CP110673	12217	13309	12537	13648	16789	17357	12630	12630	13456	18719	13511	16763	13807	16769	13607	13601	13771	16690	11725	0	12169	13333	13340	13354	13479	13552	11455	13765	12375	13482	13599	13879	13599	12916	11845	11845	11381	11377	13762	13706	13595	11565	14717	43523	13957	43524	13785	15684
	DYF12_CP046049	5166	13366	12856	13853	17014	17539	12773	12773	13177	18720	13690	16890	14009	16871	13811	13809	7097	16992	11592	12169	0	13561	13572	13482	13631	13833	12268	13856	12652	13679	13775	14095	13775	7150	11973	11973	12305	12301	7092	7034	13769	12349	14705	43699	14133	43700	13981	15856
	ENT1157_CP044136	13568	13078	13220	2805	17291	17642	12818	12818	11301	18583	11109	17221	3921	17279	2771	2767	14964	17233	13528	13333	13561	0	25	12764	12377	12471	13872	12439	12980	11077	3769	4347	3769	14110	11479	11479	13765	13761	14959	14907	3763	13870	13213	42650	4606	42651	3801	15808
	ENT1224_CP044134	13577	13089	13233	2810	17302	17651	12829	12829	11310	18590	11118	17232	3926	17288	2776	2772	14973	17242	13537	13340	13572	25	0	12771	12384	12484	13882	12450	12991	11086	3774	4352	3774	14119	11490	11490	13775	13771	14968	14916	3768	13880	13220	42659	4611	42660	3806	15819
	ENT1301_CP044135	13399	12684	13228	12869	17189	17743	14100	14100	12689	18622	12694	17245	13098	17243	12825	12825	14894	17248	13116	13354	13482	12764	12771	0	12786	12789	13421	12686	12585	12681	12895	13187	12895	13934	13253	13253	13373	13369	14889	14839	12889	13513	14188	43222	13140	43223	13062	15980
	FDAARGOS1079_CP068152	13699	12852	13384	12165	17294	17782	14239	14239	11477	18520	11481	17289	12375	17302	12125	12127	15062	17200	13367	13479	13631	12377	12384	12786	0	12327	13751	12503	12990	11468	12202	12458	12202	14163	13434	13434	13732	13728	15057	15007	12198	13759	13486	42841	12557	42842	12349	15918
	FDAARGOS60_CP026044	13710	12817	13382	12258	17340	17904	14336	14336	12018	18230	11993	17416	12493	17414	12219	12215	15126	17493	13536	13552	13833	12471	12484	12789	12327	0	13946	10160	13297	11966	12317	12602	12317	14226	13475	13475	13802	13798	15123	15069	12311	13996	13520	43064	12583	43065	12455	16021
	FDAARGOS67_CP026051	12323	13546	12966	13885	16906	17505	12920	12920	13752	18819	13755	16746	13830	16800	13835	13837	13844	16880	12110	11455	12268	13872	13882	13421	13751	13946	0	14019	13086	13724	13658	13917	13658	13004	12152	12152	1262	1258	13841	13789	13654	512	14944	43693	14023	43694	13847	15917
	FDAARGOS80_CP026059	13819	12937	13565	12200	17431	17968	14586	14586	12026	18377	12056	17413	12489	17433	12161	12161	15290	17447	13767	13765	13856	12439	12450	12686	12503	10160	14019	0	13475	12035	12288	12576	12288	14407	13689	13689	13897	13893	15283	15235	12282	14035	13468	43142	12619	43143	12431	15953
	FDAARGOS81_CP026062	12324	12777	12241	13298	17055	17600	13743	13743	13204	18494	13218	17045	13469	17032	13255	13257	13919	17119	12412	12375	12652	12980	12991	12585	12990	13297	13086	13475	0	13199	13268	13530	13268	12961	12902	12902	12897	12893	13916	13866	13262	13218	14635	43263	13556	43264	13411	15836
	FZP2826_CP098446	13671	12199	13057	10701	17064	17539	14283	14283	636	18343	226	17092	11161	17071	10658	10660	15110	17085	13466	13482	13679	11077	11086	12681	11468	11966	13724	12035	13199	0	10992	11283	10992	14199	13301	13301	13686	13682	15103	15051	10988	13743	12503	42392	11214	42393	11049	15499
	FZP2936_CP098447	13765	13055	13540	1158	17338	17758	13540	13540	10992	18568	11029	17255	864	17295	1131	1121	15235	17321	13690	13599	13775	3769	3774	12895	12202	12317	13658	12288	13268	10992	0	1285	0	14337	12709	12709	13671	13667	15230	15182	14	13689	13095	42510	1984	42511	832	15897
	FZP3105_CP098444	14053	13383	13775	1738	17063	17756	13999	13999	11325	18670	11299	16968	834	16961	1711	1703	15332	16965	13978	13879	14095	4347	4352	13187	12458	12602	13917	12576	13530	11283	1285	0	1285	13956	13240	13240	13932	13928	15325	15277	1281	13952	13407	42628	2070	42629	964	15932
	FZP3115_CP098450	13765	13055	13540	1158	17338	17758	13540	13540	10992	18568	11029	17255	864	17295	1131	1121	15235	17321	13690	13599	13775	3769	3774	12895	12202	12317	13658	12288	13268	10992	0	1285	0	14337	12709	12709	13671	13667	15230	15182	14	13689	13095	42510	1984	42511	832	15897
	GN2_CP026581	3130	14032	13071	14353	15769	16734	13316	13316	14174	18868	14237	15745	14274	15486	14311	14311	4348	15734	12531	12916	7150	14110	14119	13934	14163	14226	13004	14407	12961	14199	14337	13956	14337	0	12576	12576	12939	12935	4341	4287	14331	13056	15182	43731	14348	43732	14348	15573
	HN2p_CP046048	11933	13556	12995	11901	17094	17610	1490	1490	13489	18793	13331	16952	12869	17073	11855	11861	13324	16997	6553	11845	11973	11479	11490	13253	13434	13475	12152	13689	12902	13301	12709	13240	12709	12576	0	0	12077	12073	13319	13269	12703	12223	14621	43431	13092	43432	12815	15884
	HNS2p_CP048692	11933	13556	12995	11901	17094	17610	1490	1490	13489	18793	13331	16952	12869	17073	11855	11861	13324	16997	6553	11845	11973	11479	11490	13253	13434	13475	12152	13689	12902	13301	12709	13240	12709	12576	0	0	12077	12073	13319	13269	12703	12223	14621	43431	13092	43432	12815	15884
	HURS181823_CP096775	12259	13525	12657	13904	16970	17600	12839	12839	13718	18794	13721	16836	13841	16894	13855	13857	13782	16986	12026	11381	12305	13765	13775	13373	13732	13802	1262	13897	12897	13686	13671	13932	13671	12939	12077	12077	0	6	13779	13725	13667	1554	14893	43638	14033	43639	13858	16037
	HURS186083_CP096776	12255	13521	12653	13900	16966	17596	12835	12835	13714	18790	13717	16832	13837	16890	13851	13853	13778	16982	12022	11377	12301	13761	13771	13369	13728	13798	1258	13893	12893	13682	13667	13928	13667	12935	12073	12073	6	0	13775	13721	13663	1550	14889	43634	14029	43635	13854	16033
	JPM24_CP053894	2965	14868	14058	15194	18176	16737	12569	12569	15168	19925	15129	18075	15131	18018	15158	15160	101	18148	13401	13762	7092	14959	14968	14889	15057	15123	13841	15283	13916	15103	15230	15325	15230	4341	13319	13319	13779	13775	0	82	15224	13891	16141	42460	15427	42461	15130	17057
	K817_CP044028	2913	14812	14008	15146	18126	16685	12519	12519	15114	19867	15075	18022	15081	17962	15108	15110	89	18096	13347	13706	7034	14907	14916	14839	15007	15069	13789	15235	13866	15051	15182	15277	15182	4287	13269	13269	13725	13721	82	0	15176	13839	16087	42414	15379	42415	15082	17004
	L90-1_CP045257	13759	13049	13534	1154	17332	17752	13534	13534	10988	18560	11025	17249	860	17289	1127	1117	15229	17315	13684	13595	13769	3763	3768	12889	12198	12311	13654	12282	13262	10988	14	1281	14	14331	12703	12703	13667	13663	15224	15176	0	13685	13089	42504	1980	42505	828	15891
	LBUELH11_CP086377	12379	13601	13041	13916	16954	17556	12989	12989	13769	18841	13774	16778	13861	16841	13870	13872	13894	16942	12160	11565	12349	13870	13880	13513	13759	13996	512	14035	13218	13743	13689	13952	13689	13056	12223	12223	1554	1550	13891	13839	13685	0	14921	43632	14056	43633	13880	15956
	LHPm1/1-105256	14672	13757	14426	13053	17675	18336	15473	15473	12495	17308	12504	17699	13274	17809	13012	13008	16144	17822	14633	14717	14705	13213	13220	14188	13486	13520	14944	13468	14635	12503	13095	13407	13095	15182	14621	14621	14893	14889	16141	16087	13089	14921	0	43138	13442	43139	13235	15968
	M3-1-17_CP053681	43537	43144	43491	42425	44789	43791	42856	42856	42438	45352	42399	44759	42331	44788	42376	42376	42469	44825	43561	43523	43699	42650	42659	43222	42841	43064	43693	43142	43263	42392	42510	42628	42510	43731	43431	43431	43638	43634	42460	42414	42504	43632	43138	0	42623	1	42325	44108
	MPE0027_CP053683	14077	13329	13881	1992	17363	17906	13891	13891	11259	18504	11224	17285	1838	17327	1963	1959	15432	17346	14016	13957	14133	4606	4611	13140	12557	12583	14023	12619	13556	11214	1984	2070	1984	14348	13092	13092	14033	14029	15427	15379	1980	14056	13442	42623	0	42624	1882	16095
	MPE0156_CP053682	43538	43145	43492	42426	44790	43792	42857	42857	42439	45353	42400	44760	42332	44789	42377	42377	42470	44826	43562	43524	43700	42651	42660	43223	42842	43065	43694	43143	43264	42393	42511	42629	42511	43732	43432	43432	43639	43635	42461	42415	42505	43633	43139	1	42624	0	42326	44109
	MPE0346_CP053719	13942	13188	13715	1190	17405	17684	13462	13462	11132	18649	11068	17338	198	17336	1163	1157	15135	17358	13891	13785	13981	3801	3806	13062	12349	12455	13847	12431	13411	11049	832	964	832	14348	12815	12815	13858	13854	15130	15082	828	13880	13235	42325	1882	42326	0	16043
	MPE0734_CP053615	15885	15993	15660	15871	13411	12451	16643	16643	15463	19302	15500	13475	16084	13365	15827	15827	17063	13314	15943	15684	15856	15808	15819	15980	15918	16021	15917	15953	15836	15499	15897	15932	15897	15573	15884	15884	16037	16033	17057	17004	15891	15956	15968	44108	16095	44109	16043	0
	MPE0767_CP053616	15885	15993	15660	15871	13411	12451	16643	16643	15463	19302	15500	13475	16084	13365	15827	15827	17063	13314	15943	15684	15856	15808	15819	15980	15918	16021	15917	15953	15836	15499	15897	15932	15897	15573	15884	15884	16037	16033	17057	17004	15891	15956	15968	44108	16095	44109	16043	0
	MPE4069_CP053718	14050	13378	13770	1733	17060	17753	13996	13996	11322	18669	11296	16965	829	16960	1706	1698	15329	16964	13973	13874	14092	4342	4347	13184	12455	12597	13914	12575	13527	11280	1280	29	1280	13953	13237	13237	13929	13925	15322	15274	1276	13949	13404	42625	2065	42626	959	15929
	MPE5139_CP053684	14093	13514	13920	2145	17755	17735	13983	13983	11515	18824	11506	17648	2118	17702	2122	2114	15175	17681	14122	13998	14204	4757	4762	13352	12657	12815	14312	12932	13709	11490	2147	2573	2147	14761	13574	13574	14313	14309	15172	15124	2143	14341	13606	42259	1995	42260	2058	16307
	MPE5203_CP053685	15837	16045	15720	15992	12902	10027	16766	16766	15710	19277	15753	12980	16034	12731	15953	15949	16981	12754	15942	15699	15819	15953	15964	16085	15999	16183	16016	16131	15771	15740	15931	15799	15931	15177	16032	16032	16026	16022	16976	16922	15925	16067	16660	44207	16075	44208	16050	8613
	N18-00201_CP048404	16940	17262	16826	17273	8591	12497	17713	17713	17044	19969	17081	7501	17281	9196	17228	17226	18088	2989	16918	16750	16894	17207	17216	17236	17168	17489	16826	17399	17050	17046	17251	16957	17251	15716	17005	17005	16925	16921	18082	18027	17245	16890	17757	44750	17277	44751	17339	13286
	N292_CP073248	12282	13590	12874	13865	16773	17542	12660	12660	13713	18763	13691	16716	14002	16754	13815	13815	13767	16876	11894	11693	12087	13765	13775	13517	13750	13841	3428	13913	13093	13662	13892	14091	13892	12878	11885	11885	3989	3985	13764	13712	13888	3605	14823	43619	14080	43620	14021	15926
	N639-2X_CP073246	16051	16064	15916	16132	13096	12295	16887	16887	15772	19415	15827	13261	16187	13009	16093	16093	17215	13135	16000	15976	15974	16104	16115	16163	16012	16163	16072	16171	15951	15816	16119	16052	16119	15496	16129	16129	16131	16127	17210	17152	16113	16112	16685	44319	16232	44320	16197	9034
	NCTC4199_LR134205	13936	12768	13542	11704	17277	17783	14604	14604	11426	18368	11321	17305	11980	17227	11661	11657	15385	17207	13613	13891	13942	12183	12190	12744	11734	11738	14098	11929	13415	11322	11809	12088	11809	14352	13724	13724	13999	13995	15380	15326	11803	14163	13188	42576	12123	42577	11936	15813
	NGABK32_CP104698	13715	13052	13704	12269	17354	17866	14521	14521	11517	18441	11418	17438	12517	17327	12222	12228	15196	17330	13647	13689	13812	12639	12648	13010	12148	12248	14136	12282	13424	11413	12353	12636	12353	14337	13664	13664	14121	14117	15191	15135	12347	14158	13284	42861	12529	42862	12485	15813
	NUITM-VP1_AP026827	14208	13435	13662	12646	16538	17348	15001	15001	12080	18684	12081	16552	12437	16376	12605	12605	15358	16461	14061	13986	14276	12912	12921	13092	12493	12578	14312	12422	13600	12073	12682	11698	12682	13395	14236	14236	14214	14210	15353	15299	12676	14317	13905	42894	12212	42895	12561	15566
	NYP69_CP110376	13043	12738	13204	12970	17274	17904	13949	13949	12712	18487	12786	17215	13164	17306	12929	12939	14612	17292	12645	12820	13268	12957	12966	12518	13010	12904	13308	13112	12575	12765	13000	13241	13000	13757	13122	13122	13200	13196	14612	14556	12994	13355	14026	43169	13219	43170	13132	15885
	NYP6_CP110375	13044	12739	13205	12971	17275	17905	13950	13950	12713	18488	12787	17216	13165	17307	12930	12940	14613	17293	12646	12821	13269	12958	12967	12519	13011	12905	13309	13113	12576	12766	13001	13242	13001	13758	13123	13123	13201	13197	14613	14557	12995	13356	14027	43170	13220	43171	13133	15886
	NYP73_CP110377	13041	12742	13209	12968	17270	17901	13949	13949	12710	18487	12784	17212	13162	17304	12927	12937	14610	17288	12645	12820	13264	12955	12964	12520	13008	12906	13306	13110	12577	12763	12998	13239	12998	13755	13122	13122	13198	13194	14610	14554	12992	13353	14024	43168	13217	43169	13130	15882
	PM1162_CP089317	13776	13047	13568	932	17335	17702	13523	13523	10603	18572	10188	17305	1200	17328	903	895	15198	17322	13712	13637	13799	3543	3548	12894	12167	12225	13842	12230	13287	10049	1029	1629	1029	14348	12531	12531	13857	13853	15193	15145	1025	13879	13039	42449	1990	42450	1086	15816
	PM52260_CP070569	13929	13173	13706	1178	17394	17667	13452	13452	11118	18638	11052	17327	184	17323	1149	1143	15122	17349	13879	13774	13970	3787	3790	13050	12337	12441	13836	12417	13403	11033	818	952	818	14335	12805	12805	13847	13843	15117	15069	814	13869	13222	42313	1870	42314	54	16029
	PM52808_CP070572	13929	13173	13706	1178	17394	17667	13452	13452	11118	18638	11052	17327	184	17323	1149	1143	15122	17349	13879	13774	13970	3787	3790	13050	12337	12441	13836	12417	13403	11033	818	952	818	14335	12805	12805	13847	13843	15117	15069	814	13869	13222	42313	1870	42314	54	16029
	PM8762_CP092652	13847	13084	13645	1122	17295	17756	13538	13538	11013	18556	10986	17231	660	17258	1093	1087	15238	17315	13781	13701	13872	3733	3738	12955	12250	12338	13778	12327	13325	10956	743	1078	743	14302	12739	12739	13793	13789	15233	15185	739	13811	13140	42494	1922	42495	572	15925
	PmBC1123_CP034091	43342	42985	43276	42264	44568	43629	42659	42659	42235	45214	42205	44599	42177	44621	42212	42216	42330	44623	43380	43339	43477	42487	42498	43010	42681	42857	43510	42930	43071	42194	42330	42474	42330	43537	43258	43258	43443	43439	42321	42277	42324	43449	42890	5936	42476	5937	42169	43935
	PmBJ012-2_CP065148	12598	12871	12292	13427	16672	17222	13694	13694	13360	18541	13419	16622	13365	16519	13382	13386	13762	16611	12808	12797	12762	13297	13304	12951	13220	13392	13165	13589	12041	13385	13432	13474	13432	12367	12956	12956	12923	12919	13757	13705	13426	13217	14368	43152	13566	43153	13440	15709
	PmBJ015-2_CP065147	12599	12872	12293	13427	16673	17222	13695	13695	13361	18542	13420	16623	13365	16520	13382	13386	13763	16612	12809	12798	12763	13297	13304	12952	13221	13392	13166	13590	12042	13386	13432	13474	13432	12368	12957	12957	12924	12920	13758	13706	13426	13218	14369	43153	13566	43154	13440	15710
	PmBJ020-1_CP065146	12596	12869	12290	13425	16670	17220	13692	13692	13358	18539	13417	16620	13363	16517	13380	13384	13760	16609	12806	12795	12760	13295	13302	12949	13218	13390	13163	13587	12039	13383	13430	13472	13430	12365	12954	12954	12921	12917	13755	13703	13424	13215	14366	43150	13564	43151	13438	15707
	PmBJ023-2_CP065145	12622	12882	12260	13432	16675	17229	13706	13706	13350	18533	13409	16625	13370	16522	13387	13391	13786	16614	12820	12815	12786	13302	13309	12965	13204	13375	13189	13599	12009	13375	13437	13479	13437	12391	12968	12968	12947	12943	13781	13729	13431	13241	14360	43135	13571	43136	13445	15712
	PmBJ024-1_CP065144	12619	12879	12257	13430	16672	17227	13703	13703	13347	18530	13406	16622	13368	16519	13385	13389	13783	16611	12817	12812	12783	13300	13307	12962	13201	13373	13186	13596	12006	13372	13435	13477	13435	12388	12965	12965	12944	12940	13778	13726	13429	13238	14357	43132	13569	43133	13443	15709
	PmBR607_CP049753	12474	12788	12137	12812	16773	17311	13374	13374	13212	18265	13171	16696	13157	16703	12767	12771	13869	16722	12669	12721	12694	12688	12695	12829	13074	13190	13138	13445	11849	13141	13047	13573	13047	13013	12454	12454	12898	12894	13866	13810	13041	13191	14362	43254	13226	43255	13050	15727
	PmSC1111_CP034090	17047	17409	16966	17307	9996	12477	18000	18000	17141	20105	17200	10235	17272	8513	17264	17258	18223	9915	17030	17025	17105	17371	17380	17399	17507	17593	17042	17593	17117	17166	17339	16956	17339	14019	17256	17256	17134	17130	18217	18162	17333	17060	17853	44855	17283	44856	17348	13617
	reference/1-105256	13063	12205	12910	10490	16285	16494	13652	13652	10372	17088	10350	16337	10652	16259	10438	10444	14275	16271	13015	13153	13171	11055	11066	12423	11405	11603	13259	11718	12599	10343	10567	10824	10567	13505	12970	12970	13199	13195	14270	14218	10561	13042	11988	38167	10824	38168	10632	14802
	S012_CP062146	13793	12988	13532	12199	17356	17925	14596	14596	11623	18567	11580	17443	12401	17435	12154	12152	15318	17397	13601	13719	13930	12452	12463	12542	11926	12021	14079	11999	13217	11569	12125	12468	12125	14435	13777	13777	13978	13974	15315	15269	12119	14084	13476	42733	12203	42734	12375	15878
	S1959_CP043870	13575	12851	13255	12200	17251	17794	14440	14440	11445	18427	11461	17166	12427	17263	12159	12165	15025	17245	13501	13500	13559	12396	12405	12568	11721	11880	13576	11551	13013	11468	12226	12579	12226	14147	13625	13625	13511	13507	15022	14968	12220	13557	13018	42826	12538	42827	12385	15750
	S62-3-2-2_CP073247	2950	14853	14045	15177	18161	16720	12552	12552	15153	19908	15114	18061	15114	18001	15141	15143	40	18135	13384	13747	7077	14942	14951	14872	15040	15104	13824	15268	13897	15088	15213	15308	15213	4324	13302	13302	13762	13758	77	65	15207	13874	16124	42447	15410	42448	15113	17041
	S74-1-2_CP053614	43536	43143	43490	42424	44788	43790	42855	42855	42437	45351	42398	44758	42330	44787	42375	42375	42468	44824	43560	43522	43698	42649	42658	43221	42840	43063	43692	43141	43262	42391	42509	42627	42509	43730	43430	43430	43637	43633	42459	42413	42503	43631	43137	1	42622	2	42324	44107
	S74-3-2_CP073245	43537	43144	43491	42425	44789	43791	42856	42856	42438	45352	42399	44759	42331	44788	42376	42376	42469	44825	43561	43523	43699	42650	42659	43222	42841	43064	43693	43142	43263	42392	42510	42628	42510	43731	43431	43431	43638	43634	42460	42414	42504	43632	43138	0	42623	1	42325	44108
	SCBX1.1_CP047112	11710	13568	12851	13821	16884	17556	3249	3249	13495	18791	13585	16706	13981	16858	13769	13775	13358	16804	5936	11417	11734	13410	13419	13280	13508	13605	11838	13914	12728	13556	13822	14062	13822	12528	2441	2441	11745	11741	13353	13303	13816	11909	14736	43564	14033	43565	13967	15840
	SNYG35_CP047589	5166	13366	12856	13853	17014	17539	12773	12773	13177	18720	13690	16890	14009	16871	13811	13809	7097	16992	11592	12169	0	13561	13572	13482	13631	13833	12268	13856	12652	13679	13775	14095	13775	7150	11973	11973	12305	12301	7092	7034	13769	12349	14705	43699	14133	43700	13981	15856
	STIN74_CP055009	13408	13056	13471	1190	17390	17796	13572	13572	10989	18567	11013	17308	762	17350	1161	1155	15275	17374	13615	13650	13818	3805	3810	12932	12222	12380	13754	12330	13273	11012	781	1158	781	14369	12721	12721	13775	13771	15270	15222	777	13789	13110	42506	1954	42507	702	15899
	STP3_CP051260	11928	13551	12996	11898	17092	17609	1469	1469	13484	18789	13324	16951	12872	17069	11854	11860	13319	16992	6540	11840	11972	11478	11489	13250	13427	13470	12147	13684	12899	13294	12714	13243	12714	12571	77	77	12072	12068	13314	13262	12708	12218	14620	43430	13093	43431	12820	15884
	SWHIN109_CP055095	12158	12798	12065	13254	16900	17429	13456	13456	13241	18522	13259	16994	13442	16955	13215	13219	13717	16899	12493	12494	12238	12925	12934	12818	12962	13191	12855	13197	12088	13264	13239	13514	13239	12802	12638	12638	12739	12735	13716	13662	13233	12937	14531	43340	13574	43341	13398	15632
	swupm1_CP071773	16540	17015	16504	17178	8771	12804	17522	17522	16854	19867	16889	7617	17143	9697	17131	17131	17784	8325	16695	16556	16622	17149	17158	17028	17051	17212	16485	17190	16716	16851	17101	16904	17101	15571	16802	16802	16596	16592	17777	17723	17095	16542	17455	44631	17241	44632	17203	13323
	swupm2_CP071777	16539	17014	16503	17177	8770	12803	17521	17521	16853	19866	16888	7616	17142	9696	17130	17130	17783	8324	16694	16555	16621	17148	17157	17027	17050	17211	16484	17189	16715	16850	17100	16903	17100	15570	16801	16801	16595	16591	17776	17722	17094	16541	17454	44630	17240	44631	17202	13322
	swupm3_CP071780	16539	17014	16503	17177	8770	12803	17521	17521	16853	19866	16888	7616	17142	9696	17130	17130	17783	8324	16694	16555	16621	17148	17157	17027	17050	17211	16484	17189	16715	16850	17100	16903	17100	15570	16801	16801	16595	16591	17776	17722	17094	16541	17454	44630	17240	44631	17202	13322
	T1010_CP095765	13827	13046	13575	998	17340	17758	13529	13529	10954	18529	10770	17276	718	17333	971	965	15246	17324	13751	13682	13847	3581	3588	12945	12196	12263	13758	12309	13263	10725	772	1138	772	14337	12585	12585	13771	13767	15243	15195	768	13793	13104	42466	1931	42467	601	15877
	T18_CP017085	13753	13042	13526	1152	17323	17747	13528	13528	10981	18559	11018	17244	858	17280	1125	1115	15223	17308	13679	13592	13764	3762	3767	12886	12184	12302	13648	12277	13257	10981	32	1279	32	14325	12697	12697	13659	13655	15218	15170	28	13677	13080	42491	1978	42492	826	15882
	T21_CP017082	13747	13027	13484	1184	17304	17737	13512	13512	10950	18550	10987	17223	890	17273	1157	1147	15217	17289	13662	13599	13769	3767	3774	12879	12172	12263	13642	12264	13238	10950	66	1311	66	14317	12681	12681	13655	13651	15212	15164	62	13673	13077	42474	2010	42475	858	15876
	VAC_CP042907	12593	13230	12550	13431	17278	17787	13542	13542	13405	18655	13426	17297	13622	17265	13384	13390	14282	17260	12585	12746	12675	13168	13177	13163	13171	13397	13215	13634	12313	13408	13426	13733	13426	13400	12705	12705	12912	12908	14281	14225	13420	13279	14615	43412	13747	43413	13573	15846
	W47_CP104986	5446	13658	13110	14018	17277	17376	12604	12604	13947	18893	13972	17108	13955	17123	13974	13974	6851	17236	12041	12447	1070	13726	13737	13744	13891	14094	12526	14150	12903	13948	13992	14331	13992	7409	12207	12207	12560	12556	6846	6788	13986	12604	15010	43263	14175	43264	13889	16213
	XH1568_CP049941	13636	12847	13209	11259	16996	17539	14559	14559	10687	18257	10630	16960	11446	17019	11206	11208	15126	17038	13559	13675	13739	11792	11801	12863	11969	11895	13870	12018	13352	10687	11205	11557	11205	14151	13732	13732	13777	13773	15123	15073	11199	13877	6302	42380	11644	42381	11407	15265
	XH1569_CP049942	12149	12629	11666	13047	17137	17490	13397	13397	12938	18391	12898	17134	13244	17033	13002	13002	13829	17122	12391	12347	12457	12752	12759	12576	12789	13006	12897	13267	11635	12914	13008	13353	13008	12970	12578	12578	12530	12526	13826	13768	13002	12949	14210	43174	13345	43175	13219	15590
	XH1653_CP065039.2/1-105256	14037	13060	13748	12125	17431	17750	14281	14281	11770	18680	11783	17490	11743	17474	12080	12080	15096	17438	13865	13908	14074	12382	12391	12712	12178	12251	14204	12117	13386	11766	12191	12366	12191	14441	13770	13770	14105	14101	15093	15047	12185	14207	13605	42497	12010	42498	11701	16050
	XH983_CP031846	13757	13047	13534	1154	17330	17752	13532	13532	10988	18560	11025	17245	860	17287	1129	1119	15227	17313	13682	13593	13767	3763	3768	12887	12192	12309	13652	12282	13260	10988	36	1279	36	14329	12701	12701	13663	13659	15222	15174	32	13681	13089	42503	1980	42504	826	15889
	Yak2019_CP063440	13857	12964	13584	12152	17353	17920	14581	14581	11595	18559	11492	17421	12213	17436	12105	12107	15313	17381	13644	13754	13902	12407	12416	12566	11925	12038	14078	11964	13219	11567	12156	12317	12156	14420	13748	13748	13979	13975	15310	15264	12150	14083	13459	42717	12159	42718	12183	15869
	YPM35_CP053898	16663	16809	16373	16813	11459	2133	17403	17403	16574	19487	16621	11665	16726	10489	16772	16772	17873	11231	16647	16361	16515	16710	16719	16752	16847	16942	16485	16974	16608	16591	16750	16422	16750	15347	16691	16691	16582	16578	17868	17816	16744	16538	17406	44624	16784	44625	16796	11494
	ZA25_CP047352	12295	13603	12885	13874	16786	17553	12671	12671	13720	18769	13698	16723	14017	16759	13824	13824	13782	16879	11903	11698	12100	13776	13786	13520	13763	13854	3433	13918	13106	13675	13907	14106	13907	12891	11888	11888	4002	3998	13779	13725	13903	3608	14830	43619	14089	43620	14036	15929
	min: 0 max: 45353
[truncated: 51 more columns]
